# Supplementary material for: Influence of the Hypoxia-Activated Prodrug Evofosfamide (TH-302) on Glycolytic Metabolism of Canine Glioma: A Potential Improvement in Cancer Metabolism
Source: Cancers (Basel). 2023 Nov 22;15(23):5537. doi: 10.3390/cancers15235537 (PMC10705110; doi:10.3390/cancers15235537)
Supplement: Supplementary file 1 [file cancers-15-05537-s001.zip]

Archive with 1 entries (1 files):
- cancers-2627712-supplementary.pdf
